# Supplementary material for: Modulation of autoimmune pathogenesis by T cell-triggered inflammatory cell death
Source: Nat Commun. 2019 Aug 28;10:3878. doi: 10.1038/s41467-019-11858-7 (PMC6713751; doi:10.1038/s41467-019-11858-7)
Supplement: Supplementary file 4 — Source Data [file 41467_2019_11858_MOESM4_ESM.xlsx]

## Sheet: Figure 1a
Figure 1a

## Sheet: Figure 1b
Figure1b
	Treg (%)	Spleen	Spleen	pLNs	pLNs
		fl/+	fl/fl	fl/+	fl/fl
		12.1	12.6	14.3	13.4
		11.6	13.7	12.6	20.4
		12.2	12.3	11.5	19.6
		11.7	12.6	11.2	18.8
		13.8	14.5	12.3	14.7
	Treg #	Spleen	Spleen	pLNs	pLNs
		fl/+	fl/fl	fl/+	fl/fl
		1339953	772107	176523	1122293
		2086164	1159877	122296	1105810
		1344842	659301	289354	1039349
		864108	691564	120227	873672
		2341803	780744	426057	904654
	Foxp3 MFI	Spleen	Spleen	pLNs	pLNs
		fl/+	fl/fl	fl/+	fl/fl
		701	724	665	758
		708	715	725	771
		739	718	732	734
		709	749	726	760
		719	656	769	629

## Sheet: Figure 1c
Figure 1c
	p-p65 MFI	Untreat	CD3/28	Untreat	CDD3/28
		fl/+	fl/fl	fl/+	fl/fl
		812	964	825	907
		773	928	821	937
		810	942	822	910
		883	985	881	934
		841	960	888	964
		893	959	858	875
	p-IkBa MFI	Untreat	CD3/28	Untreat	CDD3/28
		fl/+	fl/fl	fl/+	fl/fl
		342	192	295	211
		304	192	325	207
		303	192	321	204
		303	169	332	194
		301	172	327	197
		283	197	330	186
	p-ERK MFI	Untreat	CD3/28	Untreat	CDD3/28
		fl/+	fl/fl	fl/+	fl/fl
		921	1161	913	1186
		891	1225	906	1161
		924	1229	937	1200
		930	1128	980	1124
		921	1124	964	1197
		903	1159	1011	1399

## Sheet: Figure 1e
Figure 1e
	eTreg (%)	Spleen	Spleen	pLNs	pLNs
		fl/+	fl/fl	fl/+	fl/fl
		33.5	22	43.2	15.5
		36.1	9.25	50.6	12.7
		41.9	17.3	45.2	20.6
		33.1	12.5	45.7	8.7
	cTreg (%)	Spleen	Spleen	pLNs	pLNs
		fl/+	fl/fl	fl/+	fl/fl
		17.6	12.3	19.7	37.7
		12.8	23	20.8	49.9
		12.4	13.3	24.3	44.9
		15.7	23.9	24.1	42.4

## Sheet: Figure 1f
Figure 1f
	CCR6+ (%)
	Tconv	Tconv	Treg	Treg
	fl/+	fl/fl	fl/+	fl/fl
	14	8.7	15.4	8.6
	11.2	8.8	16	6.6
	14.4	7.6	17.1	12.5
	15.7	9.6	19.1	7.6
	9.8	6.5	19.1	6
	12.5	7.4	22.3	7.5
	9.8	7.9	19.4	7.1
	15.1	10.8	16.8	7.3
	14.3	10.6	21.6	6.9

## Sheet: Figure 1g
Figure 1g
	Ki67+ (%)
	Tconv	Tconv	Treg	Treg
	fl/+	fl/fl	fl/+	fl/fl
	7.5	7.6	25	13.9
	7.6	10.8	23.6	15.4
	8.4	9.9	29.6	13
	9.9	8	28.6	16.6
	8.5	5.5	25.9	14.2

## Sheet: Figure S1B
Figure S1B
	Treg (%)	fl/+	fl/fl
		0.178	0.227
		0.266	0.181
		0.11	0.242
		0.192	0.226
	Treg (#)	fl/+	fl/fl
		125739	156392
		149025	161978
		158874	163911
		200319	163911
		113309	188817
		113309	163301
		175534	220679
		204790	234053

## Sheet: Figure S1C
Figure S1C

## Sheet: Figure S1D
Figure S1D
	NF-kB activity
	0h				2h				4h
	Jurkat	Sharpin-KO#1	Sharpin-KO#2	HOIP-KO	Jurkat	Sharpin-KO#1	Sharpin-KO#2	HOIP-KO	Jurkat	Sharpin-KO#1	Sharpin-KO#2	HOIP-KO
	29.9	17.6	23.8	27.8	193.5	91.2	78.7	31.3	527.7	314.7	170.4	29.8
	17.8	13.8	16.2	11.6	151.5	101.5	128.7	14.1	312.7	301.8	243.2	15.6
	23.9	18.9	23.6	13.4	176.2	83	150.5	16.2	408.8	254.5	293.3	18.4
	26.6	14.2	21.3	22.2	226.3	125.6		23.7		274.7	248	25.6
	26.3	14.7	26.4	19.2		116.8		20.6		235		22.5

## Sheet: Figure S1E
Figure S1E
	OVA (ng/mL)	Control	SHARPIN-KO	HOIP-KO
	60	100	65.8	55
	20	83.6	46.4	35.5
	6	66.7	30.5	28.4
	2	61	30.3	25.9
	0.6	55.4	29	25.5
	0.2	52.8	25.8	23.6
	0.06	48.9	27.1	24.7
	0.01	42.9	25.2	20.7
	0.006	45.7	28.1	26.4
	0.001	46.7	27.4	30
	0	0.7	2	2.7

[truncated: 51 more sheets: Figure S1F, Figure S1G, Figure S1J, Figure S1L, Figure S1M, Figure 2c, Figure 2d, Figure 2e, Figure 2f, Figure 2g, Figure 2h, Figure 2j, Figure S2B, Figure S2C, Figure S2D, Figure 3b, Figure 3e, Figure 3f, Figure 3g, Figure 3h …]
